# Supplementary material for: Factors Associated with Stunting among Children under 5 Years in Five South Asian Countries (2014–2018): Analysis of Demographic Health Surveys
Source: Nutrients. 2020 Dec 18;12(12):3875. doi: 10.3390/nu12123875 (PMC7767090; doi:10.3390/nu12123875)
Supplement: Supplementary file 1 [file nutrients-12-03875-s001.zip]

Archive with 3 entries (2 files):
- nutrients-988838-supplementary/
- nutrients-988838-supplementary/nutrients-988838-supplementary material 1.docx
- nutrients-988838-supplementary/nutrients-988838-supplementary material 2.xlsx
