# Supplementary material for: Factors Associated with Stunting among Children under 5 Years in Five South Asian Countries (2014–2018): Analysis of Demographic Health Surveys
Source: Nutrients. 2020 Dec 18;12(12):3875. doi: 10.3390/nu12123875 (PMC7767090; doi:10.3390/nu12123875)
Supplement: Supplementary file 1 [file nutrients-12-03875-s001.zip › nutrients-988838-supplementary/nutrients-988838-supplementary material 2.xlsx]

## Sheet: Table 2 Final Model
	Variables	0-23 months				24-59 months				0-59 months
		OR	95%CI		p-Value	OR	95%CI		p-Value	OR	95%CI		p-Value
	Maldives	1				1
	India	1.79372	1.06211	3.02928	0.029	2.68419	1.87038	3.85209	< 0.001	2.23736	1.64989	3.03401	< 0.001
	Bangladesh	1.26957	0.733571	2.1972	0.394	2.51638	1.63542	3.87189	< 0.001	1.58002	1.04508	2.38878	0.03
	Nepal	1.13839	0.663	0.635016	2.04079	2.55958	1.72771	3.79198	< 0.001	1.82234	1.29275	2.56889	0.001
	Pakistan	1.59294	0.879286	2.88583	0.125	3.12758	2.10917	4.63772	< 0.001	2.20977	1.57191	3.10646	< 0.001
	Mother's education
	Secondary or higher	1				1				1
	Primary	1.20286	0.877666	1.64853	0.251	1.0921	0.869096	1.37232	0.45	1.14539	0.920674	1.42496	0.223
	No education	1.66764	1.36991	2.03009	< 0.001	1.3128	1.15093	1.49743	< 0.001	1.45609	1.29218	1.64078	< 0.001
	Mother's age
	15-24					1
	25-34					0.907496	0.803461	1.025	0.118
	35-49					0.801281	0.647179	0.992077	0.042
	Maternal BMI (kg/m2)
	25+					1
	18-25	1.10074	0.879523	1.3776	0.402	1.20122	0.964776	1.49562	0.101
	<=18.5	1.31897	1.0023	1.73568	0.048	1.57359	1.30284	1.90062	< 0.001
	Working status
	Not working	1
	Working	1.25625	1.01482	1.55512	0.036
	Combined birth rank and birth interval
	1st birth rank					1				1
	2nd/3rd birth rank, more than 2 years i					1.45396	1.10488	1.91333	0.008	1.15687	1.03784	1.28956	0.009
	2nd/3rd birth rank, less than or equal 2					2.02484	1.6285	2.51765	< 0.001	1.60623	1.38607	1.86136	< 0.001
	4th birth rank, more than 2 yrs interval					1.97661	1.5288	2.55559	< 0.001	1.39551	1.2342	1.57791	< 0.001
	4th birth rank, less than or equal to 2					1.87768	1.3427	2.62581	< 0.001	1.43402	1.17836	1.74516	< 0.001
	sex of child
	female	1
	male	0.868485	0.755428	0.998463	0.048
	Combined mode and place of delievery
	Home	1								1
	Vaginal birth	1.54103	1.16526	2.03797	< 0.001					1.40096	1.1268	1.74183	< 0.001
	Caesarrean & Health Facility	1.63214	1.21584	2.19097	< 0.001					1.42727	1.15196	1.76838	< 0.001
	Antenatal clinic visits
	≥ 8	1								1
	4 to 7	1.03952	0.859827	1.25677	0.689					1.06286	0.895	1.26221	0.487
	1 to 3	1.30708	1.03137	1.6565	0.027					1.33517	1.10593	1.61193	0.003
	None	1.40198	1.176	1.68774	< 0.001					1.21734	1.05349	1.40669	0.008
	Maternal height
	≥160 cm	1				1				1
	155-159	1.10358	0.846926	1.43802	0.466	1.48729	1.18307	1.86974	0.001	1.37532	1.12633	1.67935	0.002
	150-154.	1.55749	1.19401	2.02671	0.001	2.31386	1.91041	2.80251	< 0.001	2.04006	1.72061	2.41883	< 0.001
	145-149	1.95746	1.53182	2.50136	< 0.001	3.66102	2.83608	4.72592	< 0.001	2.93185	2.38783	3.59981	< 0.001
	<145 cm	2.69963	1.88951	3.85709	< 0.001	4.16113	2.85427	6.06635	< 0.001	3.9413	3.12145	4.97649	< 0.001
	Household wealth index
	Poorest					1				1
	Poorer					1.19207	0.890354	1.59603	0.238	1.0601	0.813336	1.38173	0.666
	Middle					1.61117	1.32407	1.96051	< 0.001	1.35633	1.11405	1.65129	0.002
	Richer					1.73126	1.42509	2.10322	< 0.001	1.4679	1.20247	1.79191	< 0.001
	Richest					2.07887	1.68505	2.56473	< 0.001	1.71213	1.41276	2.07495	< 0.001
	Watches television
	Not all					1
	Yes					0.850366	0.747693	0.967139	0.014
	Had diahrrea recently
	No					1				1
	Yes					1.2181	1.03704	1.43077	0.016	1.17139	1.02954	1.32105	0.012
	Dietary diversity score
	< 4 food Inadequate									1
	4+ foods Adequate									0.832814	0.719041	0.964588	0.015
	Child's age in months
	0-5'									1
	6 to 11									1.20037	0.950885	1.51531	0.124
	12 to 17									2.75935	2.21645	3.43524	< 0.001
	18 to 23									4.4596	3.62378	5.48821	< 0.001
	24 to 29									3.09228	2.5516	3.74753	< 0.001
	30 to 35									3.84585	2.78	5.32036	< 0.001
	36 to 41									3.3266	2.65035	4.1754	< 0.001
	42 to 47									2.91663	2.3719	3.58646	< 0.001
	48 to 53									2.45685	1.9005	3.17606	< 0.001
	54 to 59									2.84152	2.31493	3.4879	< 0.001

## Sheet:  Table1 Revised
		N (%)	%	n	%	Definition	Reference category	Self-reported
	IMMEDIATE FACTORS
	Dietary diversity score					In quintiles, based on a score ranging from 0 to 8, with a point assigned for consuming grains, roots and tubers, legumes and nuts, dairy products (ie, milk, yogurt, cheese), flesh foods (ie, meat, fish, poultry, and liver or organ meats), eggs, vitamin-A rich fruits, and vegetables as per the 24-hour recall of food intake in the DHS; 1 indicates poor dietary diversity; 2, relatively poor; 3, mid…	Rich dietary diversity	Yes
	< 4 food Inadequate	502720	89.05	261538	90.75
	4+ foods Adequate	61799	10.95	26662	9.25
	Had diahrrea recently
	No	497294	91.63	248960	90.73
	Yes	45449	8.374	25432	9.27
	Had fever in last two weeks
	No	489556	86.99	246288	85.76
	Yes	73202	13.01	40904	14.24
	UNDERLYING FACTORS
	Inadequate care and feeding practices
	Initiation of breastfeeding					In the 2 following categories: (1) initiation of breastfeeding within 1 h of birth and (2) initiation of breastfeeding >1 h of birth, defined as delayed breastfeeding	Breastfeeding initiation <1 h of birth	Yes
	more than 1 hour	471829	83.58	241765	83.89
	within 1 hour	92689	16.42	46435	16.11
	Currently breastfeeding
	Yes	341017	60.41	184576	64.04
	No	223501	39.59	103624	35.96
	Duration of breastfeeding
	upto 12 months	232131	52.6	115335	51
	> 12months	212232	47.4	107056	48.1
	Power over earnings (Woman has money autonomy)					Yes if the mother was involved independently or jointly in the decision-making; no if the decision was made by the husband or partner or someone else.	The decision was made by the husband or partner or someone else	Yes
	By Husband alone	494969	87.68	248523	86.23
	Woman alone or joint decision	69549	12.32	39677	13.77
	Power over Household decision making					Yes if the mother was involved independently or jointly in the decision-making; no if the decision was made by the husband or partner or someone else.	The decision was made by the husband or partner or someone else	Yes
	By Husband alone	464605	82.3	233624	81.06
	Woman alone or joint decision	99913	17.7	54576	18.94
	Woman has health care autonomy					Yes if the mother was involved independently or jointly in the decision-making; no if the decision was made by the husband or partner or someone else.	The decision was made by the husband or partner or someone else	Yes
	By Husband alone	477134	84.52	240663	83.51
	Woman alone or joint decision	87384	15.48	47537	16.49
	Maternal BMI (kg/m2)					In the 3 following categories: (1) <18.5, (2) 18.5-24.9, and (3) ≥25, with <18.5 defined as low maternal BMI	≥25	Yes
	25+	89949	16.9	48632	17.75
	18-25	341610	64.17	184644	67.38
	<=18.5	100822	18.94	40768	14.88
	Birth order
	1	234944	41.62	105439	36.59
	2-4	298296	52.84	157198	54.54
	>=5	31278	5.541	25563	8.87
	Birth interval (preceeding)
	no previous birth	236359	41.88	106197	36.86
	<24 months	87271	15.46	47999	16.66
	>24 months	240798	42.66	133924	46.48
	Combined birth rank and birth interval
	1st birth rank	234944	41.62	105439	36.59
	2nd/3rd birth rank, more than 2 years	209159	37.05	110447	38.32
	2nd/3rd birth rank, less than or equal to 2	89137	15.79	46751	16.22
	4th birth rank, more than 2 yrs interval	21728	3.849	18033	6.26
	4th birth rank, less than or equal to 2	9550	1.692	7530	2.61
	Household environment and access to services
	Source of drinking water					Safe if the household had access to water piped into dwelling, yard, or plot, public tap or standpipe, tube well or borehole, protected well or spring, rain water, and bottled water; unsafe otherwise	Safe water source	Yes
	Not improved	58376	10.34	42551	14.76
	Improved	506142	89.66	245649	85.24
	Type of toilet facility					Improved if the household had access to flush to piped sewer system, septic tank or pit latrine, ventilated improved pit latrine, pit latrine with slab, and composting toilet; unimproved otherwise	Improved sanitary facility	Yes
	Improved	319836	56.66	142679	49.52
	Unimproved	244603	43.34	145453	50.48
	Healthcare utilisation factors
	Place of delivery
	Home	101719	18.2	73821	25.9
	Health Facility	457175	81.8	211213	74.1
	Mode of delivery
	Non-caesarrean	421582	75.52	244091	85.72
	Caessarean section	136657	24.48	40674	14.28
	Combined mode and place of delievery
	Home	101179	18.12	73645	25.86
	Vaginal birth	320398	57.39	170442	59.85
	Caesarrean & Health Facility	136656	24.48	40672	14.28
	Delivery Assistance					Yes if a woman delivered the child with skilled birth attendant, including physicians, nurses, and midwives; no otherwise	Delivered the child with skilled birth attendant	Yes
	Health professional	404219	72.71	185946	65.75
	Traditional birth attendant	48560	8.735	34565	12.22
	Other untrained	103133	18.55	62303	22.03
	Antenatal clinic visits					In the 3 following categories: (1) ≥8 antenatal care visits, (2) 4-7 antenatal care visits, and (3) <4 antenatal care visits from a skilled provider for the most recent birth	≥8 antenatal care visits	Yes
	≥ 8	87381	16.28	24789	8.87
	4 to 7	139816	26.05	66440	23.77
	1 to 3	110784	20.64	71963	25.74
	None	198638	37.02	116360	41.62
	Vitamin A supplement					Yes if the child received vitamin A supplementation; no otherwise	Received vitamin A supplement	No
	Yes	330858	61.5	146375	54
	No	207088	38.5	124667	46
	BASIC FACTORS
	Individual level
	Mother's age
	15-24	203772	36.1	94191	32.68
	25-34	315204	55.84	163376	56.69
	35-49	45543	8.068	30633	10.63
	Maternal age at child's birth	564517		288200
	less than 20	85396	15.13	36792	12.77
	20-29	404288	71.62	202997	70.44
	30-39	71155	12.6	44975	15.61
	40+	3679	0.6516	3436	1.19
	Maternal height					In the 5 following categories: (1) <145 cm, (2) 145-149.9 cm, (3) 150-154.9 cm, (4) 155-159.9 cm, and (5) ≥160 cm, with <145 cm defined as short maternal height	≥160 cm	Yes
	≥160 cm	39546	7.42	21122	7.7
	155-159	104417	19.59	54914	20.01
	150-154.	179901	33.75	93376	34.03
	145-149	141057	26.46	73505	26.79
	<145 cm	68079	12.77	31462	11.47
	Child's age in months
	0 to 5	46475	8.233	26459	9.18
	6 to 11	57785	10.24	29444	10.22
	12 to 17	57219	10.14	29097	10.1
	18 to 23	56863	10.07	28191	9.78
	24 to 29	59833	10.6	28712	9.96
	30 to 35	54883	9.722	28490	9.89
	36 to 41	61009	10.81	30288	10.51
	42 to 47	56638	10.03	29601	10.27
	48 to 53	58309	10.33	28799	9.99
	54 to 59	55503	9.832	29119	10.1
	Sex of child
	female	298109	52.81	149820	51.98
	male	266409	47.19	138380	48.02
	Mother's marital status
	Currently married	557795	98.89	283875	98.63
	Formerly married	6246	1.107	3934	1.37
	Working status
	Not working	539465	95.56	273808	95.01
	Working	25053	4.438	14389	4.99
	Mother's education	564518		288197		In the 4 following categories: (1) no schooling, (2) primary education, (3) secondary education, and (4) ≥college; no schooling was defined as lack of maternal education	≥College	Yes
	Secondary or higher	132099	23.4	90502	31.4
	Primary	81114	14.37	43428	15.07
	No education	351305	62.23	154270	53.53
	Paternal occupation
	Non-agriculture	96051	17	50218	17
	Agriculture	30003	5.3	19651	6.8
	Not working	438244	77.7	218182	75.6
	Pooled Household wealth index					In quintiles, constructed by DHS based on a selected set of household assets; 1 indicates poorest household wealth; 2, poorer; 3, middle; 4, richer; 5, richest household wealth	Richest household wealth	No
	Poorest	78060	13.83	57642	20
	Poorer	83593	14.81	57641	20
	Middle	99919	17.7	57637	20
	Richer	140627	24.91	57641	20
	Richest	162320	28.75	57639	20
	Media
	Reads newspaper
	Not all	357336	63.3	201210	69.82
	Yes	207160	36.7	86966	30.18
	Listening radio
	Not all	481048	85.21	244719	84.91
	Yes	83471	14.79	43481	15.09
	Watches television
	Not all	136315	24.15	95183	33.03
	Yes	428203	75.85	193017	66.97
	Countries
	Maldives	14853	2.631	7886	2.74
	India	519243	91.98	259627	90.09
	Bangladesh	4708	0.8339	3085	1.07
	Nepal	6739	1.194	4994	1.73
	Pakistan	18975	3.361	12608	4.37
	Type of place of residence
	urban	251655	44.58	72552	25.17
	rural	312863	55.42	215648	74.83
	0-59 months			stunted	not stunted
	Maldives		7886	1182.9	6703.1
	India		259627	98658.3	160969
	Bangladesh		3085	1110.6	1974.4
	Nepal		4994	1797.84	3196.16
	Pakistan		12608	4664.96	7943.04
	0-23 months
	Maldives		7886	1577.2	6308.8
	India		259627	85676.9	173950
	Bangladesh		3085	863.8	2221.2
	Nepal		4994	1348.38	3645.62
	Pakistan		12608	3404.16	9203.84
	24-59 months
	Maldives		7886	946.32	6939.68
	India		259627	109043	150584
	Bangladesh		3085	1295.7	1789.3
	Nepal		4994	2047.54	2946.46
	Pakistan		12608	5547.52	7060.48

## Sheet: 0-23 months
		MALDIVES						INDIA						BANGLADESH						NEPAL						PAKISTAN
	Variables	MODEL 1: BASIC		MODEL 2: BASIC AND UNDERLYING		MODEL 3: BASIC, UNDERLYING AND IMMEDIATE		MODEL 1: BASIC		MODEL 2: BASIC AND UNDERLYING		MODEL 3: BASIC, UNDERLYING AND IMMEDIATE		MODEL 1: BASIC		MODEL 2: BASIC AND UNDERLYING		MODEL 3: BASIC, UNDERLYING AND IMMEDIATE		MODEL 1: BASIC		MODEL 2: BASIC AND UNDERLYING		MODEL 3: BASIC, UNDERLYING AND IMMEDIATE		MODEL 1: BASIC		MODEL 2: BASIC AND UNDERLYING		MODEL 3: BASIC, UNDERLYING AND IMMEDIATE
		OR (95%CI)	p-Value	OR (95%CI)	p-Value	OR (95%CI)	p-Value	OR (95%CI)	p-Value	OR (95%CI)	p-Value	OR (95%CI)	p-Value	OR (95%CI)	p-Value	OR (95%CI)	p-Value	OR (95%CI)	p-Value	OR (95%CI)	p-Value	OR (95%CI)	p-Value	OR (95%CI)	p-Value	OR (95%CI)	p-Value	OR (95%CI)	p-Value	OR (95%CI)	95%CI		p-Value
	Type of place of residence
	Urban	1		1		1		1		1		1		1		1		1		1		1		1		1		1		1
	Rural	1.47(0.67,3.22)	0.33	0.14(0.02,1.30)	0.054	0.23(0.04,1.29)	0.094	1.34(1.11,1.62)	0.002	1.02(0.85,1.21)	0.865	1.01(0.85,1.19)	0.941	1.26(0.79,2.01)	0.324	1.05(0.56,1.96)	0.873	0.93(0.52,1.65)	0.803	1.44(0.80,2.61)	0.224	1.48(0.93,2.47)	0.099	1.55(0.98,2.47)	0.063	1.25(0.71,2.18)	0.437	0.76(0.40,1.44)	0.4	0.90(0.45,1.81)	0.445001	1.80668	0.76
	Working status
	Not working			1		1				1		1				1		1				1		1				1		1
	Working			0.90(0.37,2.22)	0.818	0.91(0.39,2.12)	0.832			1.08(0.82,1.43)	0.583	0.92(0.68,1.24)	0.598			2.02(1.10,3.72)	0.024	1.82(1.08,3.07)	0.025			2.24(1.37,3.66)	0.001	1.49(0.88,2.51)	0.138			1.45(0.72,2.93)	0.3	1.41(0.71,2.81)	0.708052	2.81394	0.327
	Mother's education
	Secondary or higher			1		1				1		1				1		1				1		1				1		1
	Primary			1.19(0.33,4.26)	0.785	1.65(0.62,4.39)	0.313			1.30(0.95,1.79)	0.095	1.29(0.97,1.70)	0.081			0.92(0.61,1.38)	0.678	0.98(0.64,1.51)	0.937			1.06(0.54,2.08)	0.871	0.99(0.45,1.77)	0.756			0.86(0046,1.61)	0.631	0.72(0.36,1.45)	0.356577	1.44919	0.355
	No education			0.97(0.01,72.00)	0.988	2.59(0.02,291.29)	0.691			1.69(1.25,2.30)	0.001	1.67(1.28,2.17)	< 0.001			1.02(0.58,1.80)	0.94	1.56(0.94,2.56)	0.083			1.16(0.61,2.22)	0.646	0.95(0.49,1.87)	0.885			0.80(0.39,1.64)	0.546	1.02(0.49,2.14)	0.490123	2.13716	0.951
	Maternal age at child's birth
	Less than 20			1		1				1		1				1		1				1		1				1		1
	20-29			0.02(0.00,0.25)	0.002	0.02(0.00,0.15)	< 0.001			0.80(0.67,0.96)	0.016	0.89(0.74,1.07)	0.228			0.78(0.44,1.41)	0.414	0.76(0.44,1.31)	0.319			0.55(0.29,1.02)	0.056	0.55(0.31,0.95)	0.032			0.45(0.20,1.02)	0.056	0.40(0.16,0.99)	0.163034	0.989385	0.047
	30-39			0.12(0.01,1.43)	0.094	0.10(0.01,0.80)	0.03			0.72(0.54,0.95)	0.021	0.88(0.66,1.18)	0.386			0.77(0.35,1.66)	0.497	1.22(0.55,2.68)	0.628			1.07(0.35,3.28)	0.902	0.87(0.29,2.63)	0.81			0.90(0.32,2.53)	0.845	1.06(0.34,3.36)	0.337266	3.35736	0.915
	40+			0.02(0.00,1.84)	0.089	0.01(0.00,1.29)	0.062			0.47(0.28,0.77)	0.003	0.64(0.38,1.09)	0.103			1.12(0.16,8.07)	0.911	3.94(0.50,30.81)	0.191			4.79(0.52,44.06)	0.166	3.13(0.32,30.95)	0.328			1.24(0.24,6.30)	0.798	2.30(0.31,17.27)	0.305288	17.2679	0.419
	Mother's age
	15-24			1		1				1		1				1		1				1		1				1		1
	25-34			0.32(0.12,0.88)	0.027	0.46(0.18,1.20)	0.112			1.16(0.98,1.37)	0.08	0.99(0.85,1.16)	0.947			1.36(0.74,2.52)	0.326	0.81(0.48,1.35)	0.41			2.08(1.12,3.89)	0.021	2.17(1.16,4.05)	0.015			0.67(0.30,1.52)	0.339	0.53(0.22,1.23)	0.22454	1.23294	0.139
	35-49			0.04(0.01,0.24)	< 0.001	0.05(0.01,0.19)	< 0.001			1.67(1.17,2.39)	0.005	1.21(0.85,1.73)	0.297			2.23(0.68,7.31)	0.183	0.91(0.31,2.70)	0.868			0.64(0.15,2.70)	0.544	1.04(0.25,4.37)	0.959			1.16(0.34,3.91)	0.812	0.69(0.21,2.33)	0.207426	2.32825	0.554
	Mother's marital status
	Currently married			*						1		1				1		1				1		1				1		1
	Formerly married$			*						0.70(0.43,1.14)	0.15	0.60(0.37,0.97)	0.038			0.07(0.00,1.07)	0.056	0.05(0.00,0.75)	0.03									0.92(0.12,7.15)	0.937	0.90(0.11,7.24)	0.111738	7.24005	0.92
	Maternal height
	≥160 cm			1		1				1		1				1		1				1		1				1		1
	155-159			0.51(0.15,1.72)	0.275	0.52(0.17,1.59)	0.25			1.07(0.81,1.41)	0.651	1.09(0.80,1.49)	0.58			2.49(0.82,7.57)	0.108	1.92(0.64,5.76)	0.245			4.20(0.96,18.36)	0.057	6.18(1.35,28.26)	0.019			1.02(0.48,2.16)	0.966	0.76(0.35,1.65)	0.345212	1.65173	0.481
	150-154			1.51(0.55,4.12)	0.417	1.57(0.55,4.48)	0.393			1.56(1.18,2.07)	0.002	1.55(1.14,2.10)	0.005			1.68(0.62,4.57)	0.305	1.47(0.52,4.19)	0.465			8.09(2.10,31.14)	0.002	10.07(2.44,41.55)	0.001			1.82(0.95,3.47)	0.071	1.78(0.89,3.54)	0.893837	3.54327	0.101
	145-149			5.16(1.55,17.17)	0.008	4.47(1.41,14.12)	0.011			1.90(1.46,2.47)	< 0.001	1.98(1.47,2.66)	< 0.001			3.51(1.33,9.30)	0.011	3.72(1.39,9.95)	0.009			8.28(2.16,31.69)	0.002	13.53(3.28,55.77)	< 0.001			2.60(1.25,5.41)	0.011	2.42(1.15,5.08)	1.1489	5.0769	0.02
	<145 cm			4.88(0.99,24.11)	0.052	4.91(1.01,23.84)	0.048			2.62(1.87,3.66)	< 0.001	2.93(2.07,4.14)	< 0.001			6.48(2.09,20.14)	0.001	6.58(2.18,19.89)	0.001			18.86(4.27,83.23)	< 0.001	34.80(7.18,168.64)	< 0.001			6.82(2.22,20.98)	0.001	6.90(2.19,21.75)	2.18839	21.7456	0.001
	Maternal BMI (kg/m2)
	25+			1		1				1		1				1		1				1		1				1		1
	19-25			1.22(0.53,2.82)	0.645	1.52(0.69,3.36)	0.297			1.12(0.90,1.39)	0.31	1.10(0.89,1.36)	0.384			1.20(0.75,1.91)	0.445	1.25(0.79,1.97)	0.344			1.17(0.44,3.10)	0.759	0.76(0.34,1.71)	0.509			1.95(0.94,4.05)	0.073	1.99(0.97,4.07)	0.971024	4.06681	0.06
	<=18.5			1.09(0.18,6.66)	0.929	1.43(0.29,6.92)	0.658			1.33(1.02,1.72)	0.034	1.26(0.97,1.64)	0.087			0.95(0.41,2.20)	0.9	1.04(0.50,2.17)	0.92			2.55(0.81,8.00)	0.11	1.69(0.65,4.36)	0.28			2.41(1.03,5.66)	0.043	2.29(0.96,5.47)	0.963465	5.46581	0.061
	Combined birth rank and birth interval
	1st birth rank			1		1				1		1				1		1				1		1				1		1
	2nd/3rd birth rank, more than 2 years			2.68(1.13,6.39)	0.026	2.09(0.91,4.82)	0.084			0.87(0.72,1.06)	0.173	0.96(0.80,1.15)	0.658			1.62(0.88,2.98)	0.122	1.62(0.89,2.94)	0.113			0.78(0.42,1.45)	0.435	0.97(0.51,1.84)	0.929			1.45(0.73,2.89)	0.293	1.59(0.79,3.19)	0.790189	3.18527	0.194
	2nd/3rd birth rank, less than or equal 2			1.48(0.47,4.65)	0.496	1.20(0.34,4.25)	0.775			1.15(0.96,1.39)	0.134	1.21(0.99,1.48)	0.06			2.49(0.80,7.74)	0.115	1.74(0.64,4.76)	0.28			1.63(0.62,4.32)	0.321	1.92(0.79,4.63)	0.147			1.52(0.76,3.03)	0.235	1.69(0.84,3.41)	0.842123	3.40958	0.139
	4th birth rank, more than 2 yrs interval			10.54(0.71,157.62)	0.088	10.61(0.72,156.99)	0.086			0.90(0.68,1.19)	0.464	1.02(0.79,1.32)	0.869			1.20(0.47,3.05)	0.701	0.91(0.37,2.26)	0.839			0.85(0.30,2.43)	0.762	0.96(0.34,2.75)	0.943			1.50(0.65,3.45)	0.337	1.29(0.54,3.09)	0.537731	3.09425	0.568
	4th birth rank, less than or equal to 2			4.33(0.29,65.06)	0.288	0.83(0.03,26.76)	0.914			1.16(0.89,1.51)	0.282	1.25(0.96,1.64)	0.098			1.10(0.15,8.17)	0.925	0.91(1.06,5.07)	0.917			1.09(0.25,4.75)	0.907	1.74(0.34,8.83)	0.504			2.50(0.91,6.88)	0.077	2.07(0.69,6.14)	0.694376	6.1443	0.192
	Paternal occupation
	Non-agriculture			1		1				1		1				1		1				1		1				1		1
	Agriculture			1.06(0.37,3.04)	0.921	0.98(0.31,3.06)	0.971			1.29(1.01,1.64)	0.041	1.25(0.97,1.61)	0.091			0.58(0.30,1.09)	0.09	0.77(0.47,1.26)	0.303			0.68(0.37,1.26)	0.221	0.84(0.47,1.53)	0.575			2.05(1.00,4.18)	0.049	1.69(0.87,3.30)	0.868214	3.30324	0.122
	Not working			4.59(0.18,14.33)	0.351	2.55(0.11,59.27)	0.558			1.07(0.76,1.52)	0.693	1.00(0.67,1.49)	0.991			0.41(0.17,1.00)	0.05	0.34(0.14,0.80)	0.014			3.49(1.08,11.31)	0.037	2.95(0.92,9.43)	0.067			1.03(0.31,3.42)	0.965	1.17(0.31,4.40)	0.313359	4.39779	0.811
	Power over earnings (Woman has money autonomy)
	By Husband alone			1		1				1		1				1		1				1		1				1		1
	Woman alone or joint decision			*		17.63(1.99,156.15)	0.01			1.12(0.77,1.64)	0.548	1.10(0.75,1.62)	0.614									1.19(0.62,2.29)	0.61	0.86(0.44,1.67)	0.65			0.92(0.49,1.74)	0.803	0.96(0.50,1.84)	0.496646	1.8394	0.892
	Power over Household decision making
	By Husband alone			1		1				1		1				1		1				1		1				1		1
	Woman alone or joint decision			*		10.03(0.26,381.59)	0.213			0.99(0.67,1.47)	0.973	1.05(0.68,1.63)	0.819			0.52(0.26,1.06)	0.072	0.46(0.20,1.04)	0.061			0.75(0.39,1.45)	0.396	0.86(0.43,1.72)	0.666			0.67(0.32,1.42)	0.297	0.71(0.34,1.46)	0.341916	1.46053	0.348
	Woman has health care autonomy
	By Husband alone			1		1				1		1				1		1				1		1				1		1
	Woman alone or joint decision			0.15(0.04,0.51)	0.003	0.26(0.09,0.70)	0.009			0.87(0.59,1.27)	0.461	0.80(0.54,1.20)	0.279			1.06(0.62,1.82)	0.825	1.19(0.61,2.30)	0.609			1.15(0.56,2.37)	0.709	1.20(0.54,2.65)	0.653			0.94(0.43,2.09)	0.888	0.92(0.42,2.02)	0.422771	2.02346	0.845
	Pooled Household wealth index
	Richest			1		1				1		1				1		1				1		1				1		1
	Richer			37.35(5.22,267.38)	< 0.001	31.46(5.18,191.13)	< 0.001			0.92(0.72,1.17)	0.509	0.98(0.76,1.26)	0.881			0.86(0.43,1.74)	0.679	0.57(0.26,1.25)	0.16			1.24(0.45,3.39)	0.68	1.27(0.47,3.42)	0.632			1.25(0.57,2.73)	0.582	1.16(0.50,2.69)	0.498807	2.68769	0.732
	Middle			41.60(5.21,332.00)	< 0.001	29.78(4.57,194.18)	< 0.001			1.03(0.80,1.33)	0.8	1.08(0.84,1.39)	0.558			1.01(0.55,1.85)	0.979	0.79(0.40,1.57)	0.5			2.18(0.05,4.79)	0.052	1.66(0.73,3.77)	0.226			0.57(0.22,1.48)	0.245	0.49(0.17,1.44)	0.166829	1.44258	0.195
	Poorer			52.46(4.75,579.50)	0.001	49.57(5.30,463.79)	0.001			1.01(0.73,1.40)	0.938	1.04(0.75,1.43)	0.834			1.53(0.73,3.19)	0.261	1.10(0.51,2.40)	0.802			1.98(0.85,4.61)	0.112	1.53(0.59,3.98)	0.383			1.09(0.37,3.26)	0.875	0.66(0.18,2.34)	0.183982	2.34025	0.515
	Poorest			26.05(2.32,292.44)	0.008	24.73(2.53,242.05)	0.006			1.06(0.77,1.47)	0.716	1.10(0.79,1.52)	0.585			1.42(0.49,4.16)	0.518	0.86(0.26,2.91)	0.812			3.76(1.46,9.71)	0.006	2.85(1.02,7.96)	0.046			1.32(0.39,4.43)	0.655	0.92(0.23,3.72)	0.227755	3.72181	0.907
	Source of drinking water
	Not improved									1		1				1		1				1		1				1		1
	Improved			*		*				1.20(1.00,1.42)	0.045	1.10(0.93,1.31)	0.257			0.44(0.27,0.72)	0.001	0.36(0.19,0.67)	0.001			0.78(0.42,1.47)	0.447	0.64(0.32,1.28)	0.205			0.92(0.39,2.20)	0.855	0.81(0.34,1.93)	0.338214	1.92613	0.628
	Type of toilet facility
	Improved									1		1				1		1				1		1				1		1
	Unimproved			*		*				1.05(0.86,1.28)	0.645	1.12(0.92,1.35)	0.259			0.69(0.41,1.14)	0.143	0.78(0.48,1.29)	0.34			1.16(0.63,2.21)	0.614	1.51(0.76,3.00)	0.234			1.74(0.82,3.71)	0.148	2.21(1.07,4.60)	1.06553	4.60143	0.033
	Combined mode and place of delievery
	Caesarrean & Health Facility			1		1				1		1				1		1				1		1				1		1
	Vaginal & Health Facility			3.60(0.30,1.21)	0.156	0.66(0.32,1.38)	0.272			1.53(1.19,1.96)	0.001	1.64(1.31,2.04)	< 0.001			2.52(1.16,5.48)	0.02	1.67(0.80,3.46)	0.171			0.74(0.30,1.83)	0.515	0.64(0.27,1.51)	0.304			0.86(0.48,1.54)	0.611	0.79(0.44,1.40)	0.440569	1.40478	0.416
	Home			1.14(0.28,4.71)	0.851	1.56(0.39,6.22)	0.526			1.72(1.31,2.25)	< 0.001	1.86(1.44,2.41)	< 0.001			1.80(1.07,3.03)	0.028	1.54(0.87,2.73)	0.142			0.49(0.15,1.61)	0.237	0.43(0.14,1.34)	0.145			0.54(0.26,1.11)	0.092	0.541949	0.252111	1.165	0.116
	Delivery Assistance
	Health professional			1		1				1		1				1		1				1		1				1		1
	Traditional birth attendant									0.88(0.74,1.04)	0.137	0.85(0.72,1.01)	0.066			0.25(0.07,0.91)	0.035	0.36(0.13,1.01)	0.052			2.43(0.66,9.02)	0.183	2.65(0.68,10.30)	0.157			0.90(0.49,1.64)	0.726	0.82(0.42,1.58)	0.422486	1.57589	0.544
	Other untrained&			0.79(0.32,1.94)	0.602	0.91(0.43,1.92)	0.803			0.95(0.82,1.11)	0.525	0.93(0.80,1.10)	0.409			0.75(0.44,1.28)	0.297	0.83(0.50,1.37)	0.468			1.61(0.69,3.79)	0.272	1.66(0.72,3.86)	0.235			1.12(0.41,3.07)	0.821	1.48(0.44,5.02)	0.437315	5.02143	0.527
	Antenatal clinic visits
	≥ 8			1		1				1		1				1		1				1		1				1		1
	4 to 7			2.06(0.69,6.21)	0.195	3.19(1.15,8.82)	0.026			1.03(0.86,1.23)	0.731	1.00(0.83,1.21)	0.978			1.74(0.37,8.24)	0.487	1.47(0.33,6.49)	0.612			4.48(0.95,21.21)	0.059	5.54(1.34,23.01)	0.019			0.99(0.39,2.53)	0.984	0.94(0.34,2.64)	0.336084	2.64477	0.911
	1 to 3			0.12(0.02,0.86)	0.035	0.07(0.01,0.62)	0.017			1.30(1.03,1.66)	0.029	1.21(0.97,1.50)	0.087			2.30(0.51,10.37)	0.277	2.13(0.50,9.19)	0.308			5.19(1.05,25.72)	0.044	6.49(1.52,27.68)	0.012			1.15(0.44,3.03)	0.776	1.05(0.37,3.010	0.365249	3.00809	0.93
	None			0.44(0.16,1.20)	0.107	0.41(0.12,1.37)	0.146			1.36(1.13,1.63)	0.001	1.15(0.95,1.39)	0.16			3.59(0.78,16.56)	0.102	2.71(0.60,12.35)	0.197			5.88(0.98,35.17)	0.052	3.47(0.61,19.85)	0.161			1.39(0.46,4.20)	0.561	1.22(0.33,4.53)	0.328041	4.53104	0.767
	Media
	Reads newspaper
	Not all			1		1				1		1				1		1				1		1				1		1
	Yes++			2.09(0.95,4.58)	0.065	1.93(0.83,4.52)	0.128			1.13(0.93,1.36)	0.23	1.14(0.94,1.37)	0.175			0.51(0.22,1.19)	0.119	0.63(0.27,1.51)	0.304			1.34(0.59,3.02)	0.482	1.32(0.57,3.02)	0.514			0.46(0.20,1.05)	0.064	0.44(0.18,1.07)	0.179201	1.07219	0.071
	Listening radio
	Not all			1		1				1		1				1		1				1		1				1		1
	Yes++			0.90(0.44,1.82)	0.76	0.71(0.36,1.41)	0.329			0.96(0.78,1.18)	0.705	1.02(0.82,1.26)	0.882			0.39(0.16,0.92)	0.033	0.41(0.19,0.88)	0.022			0.75(0.46,1.25)	0.272	0.91(0.55,1.51)	0.716			2.12(0.91,4.95)	0.081	2.01(0.80,5.02)	0.80188	5.02248	0.136
	Watches television
	Not all			1		1				1		1				1		1				1		1				1		1
	Yes++			0.55(0.18,1.70)	0.296	0.61(0.21,1.80)	0.369			1.03(0.88,1.20)	0.717	0.98(0.85,1.12)	0.764			1.45(1.08,1.95)	0.013	1.41(0.96,2.06)	0.076			0.67(0.40,1.12)	0.125	0.47(0.30,0.75)	0.001			4.95(0.48,1.39)	0.449	0.89(0.50,1.57)	0.503496	1.56786	0.683
	Dietary diversity score
	< 4 food Inadequate					1						1						1						1						1
	4+ foods Adequate					1.45(0.49,4.30)	0.5					0.81(0.67,0.99)	0.035					0.45(0.24,0.83)	0.01					0.94(0.55,1.60)	0.807					0.62(0.29,1.34)	0.287042	1.34294	0.225
	Initiation of breastfeeding
	More than 1 hour					1						1						1						1						1
	Within 1 hour					1.08(0.30,3.94)	0.905					1.01(0.76,1.32)	0.968					0.75(0.31,1.81)	0.528											1.58(0.74,3.36)	0.744663	3.35613	0.232
	Currently breastfeeding
	Yes					1						1						1						1						1
	No					0.75(0.38,1.47)	0.401					0.91(0.79,1.05)	0.189					1.05(0.70,1.56)	0.828					1.36(0.74,2.51)	0.321					1.11(0.55,2.25)	0.551108	2.25077	0.764
	Duration of breastfeeding
	Upto 12 months					1						1						1						1						1
	> 12months					3.50(1.04,11.80)	0.043					1.35(1.04,1.76)	0.023					1.65(0.86,3.16)	0.13					0.94(0.37,2.36)	0.891					1.24(0.58,2.66)	0.575175	2.66006	0.585
	Vitamin A supplement
	Yes					1						1						1						1						1
	No					1.08(0.38,3.10)	0.885					1.13(0.99,1.29)	0.079					1.19(0.73,1.95)	0.483					0.79(0.36,1.72)	0.548					0.98(0.56,1.74)	0.555559	1.73887	0.953
	Child's age in months
	0 to 5					1						1						1						1						1
	6 to 11					0.22(0.08,0.55)	0.001					1.20(0.96,1.51)	0.113					1.93(0.98,3.82)	0.058					1.65(0.69,3.93)	0.261					0.78(0.36,1.67)	0.359205	1.67352	0.516
	12 to 17					0.16(0.02,1.58)	0.117					2.38(1.62,3.50)	< 0.001					2.63(1.05,6.57)	0.039					3.16(0.88,11.28)	0.077					1.07(0.41,2.81)	0.40885	2.81057	0.887
	18 to 23					0.09(0.02,0.47)	0.004					3.42(2.29,5.12)	< 0.001					12.11(3.37,43.51)	< 0.001					6.11(1.36,27.45)	0.018					1.96(0.74,5.18)	0.73863	5.1809	0.176
	24 to 29
	30 to 35
	36 to 41
	42 to 47
	48 to 53
	54 to 59
	Sex of child
	Female					1						1						1						1						1
	Male					1.97(0.94,4.15)	0.073					1.24(1.08,1.42)	0.002					1.34(0.91,1.98)	0.137					0.94(0.63,1.42)	0.778					1.06(0.66,1.71)	0.656642	1.70777	0.814
	Vaccination
	No					1						1						1						1						1
	Yes**					1.17(0.50,2.76)	0.718					1.03(0.87,1.22)	0.763					1.23(0.70,2.14)	0.471					0.82(0.47,1.42)	0.472					0.93(0.45,1.94)	0.449051	1.93734	0.852
	Had diahrrea recently
	No					1						1						1						1						1
	Yes					4.92(1.23,19.74)	0.025					1.10(0.90,1.36)	0.354					2.37(1.21,4.61)	0.012					0.29(0.14,0.62)	0.002					0.82(0.44,1.51)	0.444329	1.50611	0.518
	Had fever in last two weeks
	No					1						1						1						1						1
	Yes					1.49(0.42,5.27)	0.533					0.94(0.77,1.15)	0.547					1.17(0.79,1.74)	0.419					1.97(1.23,3.15)	0.005					1.22(0.73,2.06)	0.725399	2.06235	0.449
	*Household Wealth Index is re-categorized, with Richest as the reference category;
	$= formerly in union/living with a man, never in union [includes married gauna];
	& - assistance from friends, relatives, neighbours, no one and others;
	++= less than once a week and at least once a week;
	**Yes if the child received a Bacillus Calmette–Guerin vaccination against tuberculosis; 3 doses of diptheria, pertussis, and tetanus vaccine; ≥3 doses of polio vaccine; and 1 dose of measles vaccine and No otherwise.

## Sheet: 24-59 months
		MALDIVES						INDIA						BANGLADESH						NEPAL						PAKISTAN
	Variables	MODEL 1: BASIC		MODEL 2: BASIC AND UNDERLYING		MODEL 3: BASIC, UNDERLYING AND IMMEDIATE		MODEL 1: BASIC		MODEL 2: BASIC AND UNDERLYING		MODEL 3: BASIC, UNDERLYING AND IMMEDIATE		MODEL 1: BASIC		MODEL 2: BASIC AND UNDERLYING		MODEL 3: BASIC, UNDERLYING AND IMMEDIATE		MODEL 1: BASIC		MODEL 2: BASIC AND UNDERLYING		MODEL 3: BASIC, UNDERLYING AND IMMEDIATE		MODEL 1: BASIC		MODEL 2: BASIC AND UNDERLYING		MODEL 3: BASIC, UNDERLYING AND IMMEDIATE
		OR (95%CI)	p-Value	OR (95%CI)	p-Value	OR (95%CI)	p-Value	OR (95%CI)	p-Value	OR (95%CI)	p-Value	OR (95%CI)	p-Value	OR (95%CI)	p-Value	OR (95%CI)	p-Value	OR (95%CI)	p-Value	OR (95%CI)	p-Value	OR (95%CI)	p-Value	OR (95%CI)	p-Value	OR (95%CI)	p-Value	OR (95%CI)	p-Value	OR (95%CI)	p-Value
	Type of place of residence
	Urban	1		1		1		1		1		1		1		1		1		1		1		1		1		1		1
	Rural	1.09(0.63,1.89)	0.744	5.45(2.00,14.80)	0.001	5.28( 1.72,16.21)	0.004	1.88(1.63,2.17)	< 0.001	1.19(1.05,1.35)	0.007	1.17(1.04, 1.32)	0.009	1.53(1.03,2.72)	0.036	0.90(0.47,1.70)	0.733	0.92(0.48,1.75)	0.795	1.55(1.14,2.10)	0.005	1.07(0.75,1.54)	0.699	1.07(0.74,1.53)	0.717	1.59(1.05,2.41)	0.028	0.95(0.56,1.60)	0.844	0.98(0.58,1.65)	0.931
	Working status
	Not working			1		1				1		1				1		1				1		1				1		1
	Working			0.30(0.12,0.76)	0.011	0.30(0.12,0.73)	0.008			0.83(0.64,1.08)	0.169	0.82(0.63,1.07)	0.148			1.09(0.62,1.91)	0.765	1.10(0.65,1.87)	0.726			1.35(0.91,2.00)	0.136	1.43(0.96,2.14)	0.077			1.17(0.75,1.82)	0.491	1.36(0.84,2.27)	0.239
	Mother's education
	Secondary or higher			1		1				1		1				1		1				1		1				1		1
	Primary			0.57(0.11,3.06)	0.511	0.63(0.15,2.67)	0.528			1.17(0.94,1.46)	0.159	1.16(0.93,1.46)	0.186			1.80(0.92,3.52)	0.083	1.68(0.92,3.07)	0.093			0.81(0.51,1.28)	0.369	0.81(0.51,1.29)	0.379			2.35(1.32,4.18)	0.004	2.53(1.43,4.47)	0.001
	No education			0.54(0.04,6.65)	0.63	0.53(0.04,6.31)	0.612			1.48(1.28,1.72)	< 0.001	1.47(0.93,1.46)	< 0.001			0.90(0.41,1.99)	0.801	0.94(0.42,2.10)	0.887			1.05(0.67,1.65)	0.839	1.05(0.66,1.67)	0.842			2.00(1.13,3.53)	0.017	2.12(1.21,3.71)	0.009
	Maternal age at child's birth
	Less than 20			1		1				1		1				1		1				1		1				1		1
	20-29			19.47(1.69,224.82)	0.018	17.22( 1.28,231.04)	0.032			0.98(0.80,1.19)	0.836	0.98(0.80,1.19)	0.835			0.49(0.20,1.17)	0.108	0.55(0.23,1.31)	0.178			0.91(0.53,1.57)	0.738	0.90(0.52,1.55)	0.693			1.14(0.54,2.39)	0.73	1.04(0.50,2.17)	0.917
	30-39			34.20(2.06,568.78)	0.014	21.35(1.43,319.60)	0.027			1.44(0 .57,3.61)	0.442	1.44(0.57,3.65)	0.435			0.21(0.58,0.82)	0.022	0.26(0.07,1.02)	0.053			0.43(1.70,1.09)	0.075	0.38(0.15,0.99)	0.048			1.15(0.44,3.05)	0.773	1.25(0.47,3.31)	0.655
	40+			7.46(0.21,263.07)	0.268	4.45(0.17, 114.18)	0.366			1.63(0.59,4.50)	0.349	1.60(058,4.47)	0.367			0.31(0.35,2.73)	0.291	0.37(0.44,3.14)	0.362			0.44(0.080,2.44)	0.35	0.49(0.09,2.61)	0.399			0.23(0.38,1.42)	0.114	0.25(0.04,1.53)	0.132
	Mother's age
	15-24			1		1				1		1				1		1				1		1				1		1
	25-34			0.53(0.19,1.47)	0.22	0.48(0.14,1.62)	0.239			0.90(0.77,1.04)	0.152	0.90(0.77,1.04)	0.149			1.06(0.49,2.31)	0.876	0.97(0.45,2.11)	0.938			0.78(0.50,1.20)	0.263	0.84(0.53,1.30)	0.432			0.44(0.23,0.83)	0.011	0.51(0.27,0.97)	0.04
	35-49			0.56(0.08,3.63)	0.538	0.76(0.13,4.41)	0.759			0.57(0.24,1.35)	0.202	0.57(0.24,1.35)	0.2			1.13(0.23,5.45)	0.881	0.81(0.16,0.41)	0.797			0.97(0.34,2.77)	0.955	1.06(0.36,3.10)	0.92			0.42(0.17,1.06)	0.067	0.45(0.16,1.25)	0.126
	Mother's marital status
	Currently married			1		1				1		1				1		1				1		1				1		1
	Formerly married$			0.03(0.00,0.26)	0.002	0.03(0.00,0.25)	0.002			1.24(0.90,1.72)	0.194	1.23(0.89,1.71)	0.214			0.32(0.8,1.24)	0.1	0.29(0.07,1.19)	0.087			0.52(0.09,2.95)	0.455	0.57(0.10,3.44)	0.542			0.59(0.01,0.36)	0.002	0.05(0.01,0.31)	0.002
	Maternal height
	≥160 cm			1		1				1		1				1		1				1		1				1		1
	155-159			1.11(0.25,4.81)	0.893	1.03(0.22,4.78)	0.965			1.57(1.24,1.97)	< 0.001	1.55(1.23,1.96)	< 0.001			0.48(0.18,1.28)	0.142	0.43(0.15,1.19)	0.105			2.10(0.91,4.88)	0.083	2.11(0.91,4.91)	0.084			1.32(0.79,2.21)	0.291	1.23(0.74,2.07)	0.414
	150-154			7.70(2.23,26.54)	0.001	7.69(2.15,27.44)	0.002			2.41(1.99,2.93)	< 0.001	2.40(1.98,2.92)	< 0.001			0.80(0.31,2.10)	0.648	0.78(0.30,2.05)	0.611			2.62(1.23,5.87)	0.014	2.76(1.24,6.11)	0.013			1.91(1.13,3.22)	0.016	1.75(1.03,3.00)	0.04
	145-149			15.76(4.31,57.43)	< 0.001	14.34(3.84,53.47)	< 0.001			3.69(2.90,4.69)	< 0.001	3.64(2.86,4.64)	< 0.001			1.67(0.66,4.22)	0.275	1.41(0.56,3.57)	0.462			4.44(2.06,9.59)	< 0.001	4.57(2.09,10.01)	< 0.001			3.47(1.67,7.24)	0.001	3.43(1.68,7.03)	0.001
	<145 cm			28.98(5.40,155.43)	< 0.001	26.94( 5.38, 134.99)	< 0.001			4.80(3.72,6.19)	< 0.001	4.75(3.68,6.12)	< 0.001			6.01(2.12,17.08)	0.001	5.42(1.88,15.66)	0.002			11.16(4.38,28.44)	< 0.001	10.92(4.17,28.63)	< 0.001			3.93(1.66,9.29)	0.002	4.48(1.67,12.01)	0.003
	Maternal BMI (kg/m2)
	25+			1		1				1		1				1		1				1		1				1		1
	19-25			1.43(0.75,2.75)	0.274	1.18(0.62,2.26)	0.615			1.07(0.84,1.36)	0.595	1.06(0.83,1.35)	0.625			2.84(1.41,5.69)	0.003	2.70(1.36,5.38)	0.005			1.36(0.78,2.36)	0.281	1.21(0.69,2.12)	0.506			1.54(1.01,2.33)	0.043	1.52(1.01,2.31)	0.045
	<=18.5			0.95(0.22,4.14)	0.947	0.60(0.10,3.77)	0.586			1.41(1.15,1.73)	0.001	1.40(1.14,1.72)	0.001			1.54(0.69,3.42)	0.293	1.34(0.60,3.00)	0.465			1.64(0.88,3.06)	0.122	1.43(0.75,2.71)	0.276			2.30(1.09,4.85)	0.029	1.91(0.92,3.94)	0.08
	Combined birth rank and birth interval
	1st birth rank			1		1				1		1				1		1				1		1				1		1
	2nd/3rd birth rank, more than 2 years			0.66(0.25,1.75)	0.401	0.61(0.24,1.56)	0.3			1.37(1.16,1.62)	< 0.001	1.37(1.16,1.63)	< 0.001			1.69(0.85,3.35)	0.136	1.69(0.87,3.26)	0.119			1.43(0.90,2.28)	0.128	1.34(0.85,2.12)	0.203			1.20(0.73,1.99)	0.468	1.09(0.65,1.84)	0.732
	2nd/3rd birth rank, less than or equal 2			5.15(1.28,20.69)	0.021	5.04( 1.42,17.87)	0.012			1.96(1.62,2.37)	< 0.001	1.96(1.61,2.38)	< 0.001			1.69(0.63,4.50)	0.299	2.04(0.78,5.32)	0.146			1.21(0.68,2.17)	0.509	1.14(0.63,2.08)	0.665			1.69(0.89,3.20)	0.106	1.82(0.95,3.49)	0.072
	4th birth rank, more than 2 yrs interval			1.08(0.21,5.62)	0.928	0.93(0.17,5.00)	0.936			1.68(1.33,2.11)	< 0.001	1.68(1.34,2.10)	< 0.001			6.95(2.21,21.83)	0.001	7.54(2.29,24.87)	0.001			3.05(1.36,6.84)	0.007	2.83(1.26,6.33)	0.012			1.58(0.74,3.38)	0.236	1.44(0.64,3.27)	0.379
	4th birth rank, less than or equal to 2			1.14(0.10,13.11)	0.916	0.76(.05, 11.54)	0.844			1.57(1.17,2.10)	< 0.001	1.50(1.12,2.01)	0.007			4.03(0.72,22.45)	0.112	4.45(0.83,23.93)	0.082			1.72(0.64,4.67)	0.285	1.87(0.68,5.17)	0.228			3.04(1.15,8.05)	0.025	2.87(1.07,7.65)	0.035
	Paternal occupation
	Non-agriculture			1		1				1		1				1		1				1		1				1		1
	Agriculture			0.64(0.24,1.71)	0.37	0.74(0.28,2.00)	0.555			1.19(0.98,1.44)	0.087	1.19(0.98,1.45)	0.082			0.83(0.48,1.43)	0.499	0.84(0.49,1.44)	0.528			0.88(0.56,1.39)	0.58	0.90(0.57,1.42)	0.639			0.71(0.46,1.09)	0.12	0.68(0.44,1.06)	0.091
	Not working			14.05(2.40,82.21)	0.004	12.09( 2.26,64.76)	0.004			1.14(0.92,1.41)	0.22	1.14(0.92,1.40)	0.223			0.45(0.14,1.47)	0.189	0.51(0.16,1.61)	0.252			1.11(0.45,2.75)	0.823	0.96(0.37,2.45)	0.925			1.74(0.59,5.16)	0.314	1.70(0.58,5.06)	0.332
	Power over earnings (Woman has money autonomy)
	By Husband alone			1		1				1		1				1		1				1		1				1		1
	Woman alone or joint decision			1.97(0.54,7.24)	0.304	1.74(0.53,5.77)	0.362			1.24(0.95,1.60)	0.109	1.25(0.97,1.61)	0.091									1.28(0.86,1.91)	0.222	1.28(0.86,1.90)	0.224			1.23(0.73,2.09)	0.441	1.25(0.73,2.13)	0.411
	Power over Household decision making
	By Husband alone			1		1				1		1				1		1				1		1				1		1
	Woman alone or joint decision			0.34(0.05,2.20)	0.253	0.41(0.09,1.99)	0.269			0.96(0.67,1.36)	0.813	0.93(0.66,1.32)	0.701			0.22(0.10,0.52)	0.001	0.25(0.12,0.54)	< 0.001			0.51(0.26,1.00)	0.048	0.53(0.26,1.05)	0.067			0.82(0.44,1.56)	0.548	0.70(0.37,1.35)	0.289
	Woman has health care autonomy
	By Husband alone			1		1				1		1				1		1				1		1				1		1
	Woman alone or joint decision			1.34(0.47,3.77)	0.583	1.05(0.39, 2.83)	0.921			0.87(0.63,1.20)	0.392	0.88(0.64,1.21)	0.439			2.17(1.06,4.43)	0.034	2.14(1.13,4.06)	0.02			1.41(0.73,2.74)	0.311	1.43(0.73,2.81)	0.302			1.04(0.53,2.05)	0.898	1.18(0.60,2.33)	0.631
	Pooled Household wealth index
	Richest			1		1				1		1				1		1				1		1				1		1
	Richer			0.37(0.15,0.91)	0.03	0.38(0.15,.98)	0.046			1.04(0.80,1.37)	0.753	1.04(0.80,1.37)	0.764			0.99(0.39,2.54)	0.986	1.29(0.55,3.06)	0.555			1.56(0.83,2.93)	0.17	1.55(0.81,2.97)	0.188			0.79(0.40,1.60I	0.517	0.76(0.40,1.47)	0.42
	Middle			0.19(0.05,0.70)	0.013	0.20(0.05,083)	0.027			1.39(1.13,1.69)	0.001	1.38(1.13,1.69)	0.002			2.55(1.10,5.93)	0.029	2.70(1.15,6.35)	0.022			1.67(0.94,2.97)	0.078	1.71(0.95,3.08)	0.073			0.83(0.39,1.76)	0.626	0.80(0.40,1.63)	0.531
	Poorer			0.32(0.09,1.22)	0.094	0.33(.083,1.30)	0.112			1.45(1.18,1.77)	< 0.001	1.44(1.17,1.77)	< 0.001			3.06(1.19,7.84)	0.02	3.74(1.47,9.51)	0.006			1.74(0.96,3.16)	0.072	1.83(0.99,3.41)	0.056			0.87(0.39,1.93)	0.731	0.84(0.39,1.78)	0.646
	Poorest			0.24(0.07,0.84)	0.026	0.21(0.05,0.87)	0.031			1.68(1.33,2.11)	< 0.001	1.67(1.32,2.10)	< 0.001			5.13(1.29,20.45)	0.02	6.87(1.71,27.53)	0.007			1.96(0.90,4.27)	0.088	1.99(0.91,4.36)	0.084			0.90(0.35,2.33)	0.826	0.84(0.32,2.18)	0.718
	Source of drinking water
	Not improved			1		1				1		1				1		1				1		1				1		1
	Improved			0.72(0.05,10.32)	0.811	0.60(0.04,8.72)	0.709			1.03(0.91,1.16)	0.655	1.03(0.91,1.17)	0.608			0.94(0.30,2.96)	0.921	1.11(0.41,3.00)	0.83			1.16(0.65,2.08)	0.608	1.31(0.73,2.34)	0.361			0.58(0.33,1.04)	0.066	0.57(0.31,1.05)	0.071
	Type of toilet facility
	Improved			1		1				1		1				1		1				1		1				1		1
	Unimproved									0.99(0.85,1.15)	0.901	0.99(0.85,1.15)	0.908			1.15(0.64,2.07)	0.634	1.21(0.66,2.20)	0.536			1.30(0.82,2.05)	0.259	1.30(0.83,2.04)	0.258			0.94(0.58,1.50)	0.783	0.97(0.59,1.60)	0.911
	Combined mode and place of delievery
	Caesarrean & Health Facility			1		1				1		1				1		1				1		1				1		1
	Vaginal & Health Facility			4.59(1.94,10.85)	0.001	4.77(2.05,11.08)	< 0.001			1.26(0.96,1.66)	0.101	1.26(0.96,1.66)	0.102			1.03(0.42,2.55)	0.948	9.34(0.40,2.18)	0.876			0.78(0.42,1.45)	0.432	0.78(0.41,1.47)	0.435			1.61(1.07,2.45)	0.024	1.72(1.11,2.68)	0.015
	Home			2.64(0.45,15.33)	0.279	2.64(0.50,13.93)	0.251			1.20(0.89,1.60)	0.23	1.21(0.90,1.66)	0.206			1.62(0.67,3.98)	0.295	1.39(0.54,3.54)	0.491			0.75(0.31,1.85)	0.535	0.77(0.31,1.93)	0.572			1.91(0.93,3.93)	0.078	1.84(0.89,3.81)	0.098
	Delivery Assistance
	Health professional			1		1				1		1				1		1				1		1				1		1
	Traditional birth attendant			*						1.05(0.92,1.20)	0.46	1.04(0.91,1.19)	0.539			0.55(0.21,1.43)	0.217	0.59(0.22,1.57)	0.291			1.18(0.51,2.72)	0.699	1.22(0.51,2.90)	0.648			0.70(0.39,1.28)	0.246	0.80(0.43,1.47)	0.472
	Other untrained&			3.64 (1.59, 8.33)	0.002	3.32(1.55,7.07)	0.002			1.11(0.95,1.30)	0.181	1.09(0.93,1.28)	0.272			1.14(0.53,2.45)	0.747	1.36(0.61,3.03)	0.449			0.96(0.47,1.93)	0.899	1.03(0.51,2.08)	0.942			1.74(0.60,5.01)	0.306	1.91(0.64,5.75)	0.248
	Antenatal clinic visits
	≥ 8			1		1				1		1				1		1				1		1				1		1
	4 to 7			0.86 (0.18,4.13)	0.847	0.80(0.13,4.86)	0.808			1.09(0.85,1.39)	0.488	1.09(0.85,1.40)	0.485			1.46(0.42,5.12)	0.555	1.25(0.36,4.33)	0.724			0.97(0.29,3.20)	0.964	1.02(0.30,3.50)	0.973			2.73(0.87,8.56)	0.085	2.83(0.88,9.13)	0.082
	1 to 3			0.29(0.03, 2.86)	0.283	0.27(0.02,3.17)	0.294			1.40(1.04,1.88)	0.026	1.40(1.04,1.89)	0.027			2.67(0.87,8.19)	0.085	2.35(0.76,7.25)	0.138			1.15(0.34,3.90)	0.819	1.19(0.34,4.17)	0.79			1.98(0.63,6.23)	0.243	1.91(0.59,6.16)	0.276
	None			1.26(0.57, 2.78)	0.573	1.14(0.54,2.39)	0.73			1.18(0.95,1.46)	0.134	1.20(0.97,1.50)	0.095			1.20(0.34,4.28)	0.779	1.11(0.31,4.02)	0.872			1.30(0.40,4.30)	0.662	1.43(0.42,4.91)	0.57			1.52(0.52,4.41)	0.443	1.88(0.62,5.66)	0.264
	Media
	Reads newspaper
	Not all			1		1				1		1				1		1				1		1				1		1
	Yes++			0.46(0.24,0.88)	0.019	0.44(0.23,.84)	0.014			1.18(0.98,1.44)	0.086	1.18(0.97,1.43)	0.091			1.43(0.66,3.10)	0.359	1.34(0.65,2.76)	0.419			0.83(0.45,1.53)	0.54	0.813(0.44,1.52)	0.517			1.03(0.56,1.88)	0.929	1.06(0.58,1.95)	0.838
	Listening radio
	Not all			1		1				1		1				1		1				1		1				1		1
	Yes++			1.22(0.55,2.71)	0.629	1.35(0.62,2.91)	0.445			1.23(0.96,1.59)	0.104	1.22(0.95,1.59)	0.118			0.15(0.5,0.49)	0.002	0.19(0.65,2.76)	0.419			0.98(0.62,1.54)	0.908	0.97(0.62,1.53)	0.897			1.70(0.96,3.03)	0.071	1.71(0.93,.3.14)	0.085
	Watches television
	Not all			1		1				1		1				1		1				1		1				1		1
	Yes++			0.78(0.28,2.22)	0.646	0.63(0.23,1.79)	0.392			0.87(0.77,0.99)	0.032	0.87(0.77,0.99)	0.036			0.86(0.50,1.48)	0.593	0.89(0.53,1.51)	0.672			0.54(0.37,0.79)	0.002	0.55(0.38,0.81)	0.003			0.50(0.33,0.78)	0.002	0.50(0.31,0.78)	0.003
	Dietary diversity score
	< 4 food Inadequate					1						1						1						1						1
	4+ foods Adequate					0.91(0.33,2.51)	0.862					0.88(0.70,1.10)	0.269											1.47(0.80,2.68)	0.213					0.71(0.31,1.65)	0.427
	Vitamin A supplement
	Yes					1						1						1						1						1
	No					1.39(0.62,3.14)	0.426					1.00(0.92,1.10)	0.867					0.80(0.47,1.37)	0.42					1.43(0.91,2.24)	0.125					1.39(0.90,2.15)	0.135
	24 to 29
	30 to 35
	36 to 41
	42 to 47
	48 to 53
	54 to 59
	Sex of child
	Female					1						1						1						1						1
	Male					1.06(0.60,1.88)	0.833					0.96(0.86,1.06)	0.399					2.40(1.46,1.36)	0.001					1.08(0.78,1.50)	0.633					1.81(0.79,1.78)	0.422
	Vaccination
	No					1						1						1						1						1
	Yes**					0.76(0.34,1.70)	0.499					0.98(0.86,1.06)	0.749					1.25(0.65,2.38)	0.507					1.64(1.10,2.44)	0.015					1.42(0.92,2.19)	0.112
	Had diahrrea recently
	No					1						1						1						1						1
	Yes					3.61(0.85,15.34)	0.081					1.18(1.01,1.40)	0.039					0.91(0.34,2.43)	0.858					1.21(0.64,2.30)	0.557					2.11(1.37,3.25)	0.001
	Had fever in last two weeks
	No					1						1						1						1						1
	Yes					1.28(0.52,3.18)	0.591					1.16(1.01,1.32)	0.028					1.12(0.71,1.77)	0.617					1.16(0.80,1.68)	0.423					1.26(0.85,1.89)	0.253
	*Household Wealth Index is re-categorized, with Richest as the reference category;
	$= formerly in union/living with a man, never in union [includes married gauna];
	& - assistance from friends, relatives, neighbours, no one and others;
	++= less than once a week and at least once a week;
	**Yes if the child received a Bacillus Calmette–Guerin vaccination against tuberculosis; 3 doses of diptheria, pertussis, and tetanus vaccine; ≥3 doses of polio vaccine; and 1 dose of measles vaccine and No otherwise.

## Sheet: 0-59 months
		MALDIVES						INDIA						BANGLADESH						NEPAL						PAKISTAN
	Variables	MODEL 1: BASIC		MODEL 2: BASIC AND UNDERLYING		MODEL 3: BASIC, UNDERLYING AND IMMEDIATE		MODEL 1: BASIC		MODEL 2: BASIC AND UNDERLYING		MODEL 3: BASIC, UNDERLYING AND IMMEDIATE		MODEL 1: BASIC		MODEL 2: BASIC AND UNDERLYING		MODEL 3: BASIC, UNDERLYING AND IMMEDIATE		MODEL 1: BASIC		MODEL 2: BASIC AND UNDERLYING		MODEL 3: BASIC, UNDERLYING AND IMMEDIATE		MODEL 1: BASIC		MODEL 2: BASIC AND UNDERLYING		MODEL 3: BASIC, UNDERLYING AND IMMEDIATE
		OR (95%CI)	p-Value	OR (95%CI)	p-Value	OR (95%CI)	p-Value	OR (95%CI)	p-Value	OR (95%CI)	p-Value	OR (95%CI)	p-Value	OR (95%CI)	p-Value	OR (95%CI)	p-Value	OR (95%CI)	p-Value	OR (95%CI)	p-Value	OR (95%CI)	p-Value	OR (95%CI)	p-Value	OR (95%CI)	p-Value	OR (95%CI)	p-Value	OR (95%CI)	p-Value
	Type of place of residence
	Urban	1		1		1		1		1		1		1		1		1		1		1		1		1		1		1
	Rural	1.23(0.73,2.10)	0.433	1.62(0.57,4.56)	0.361	1.66(0.54,5.13)	0.38	1.65(1.46,1.86)	< 0.001	1.13(1.011.26)	0.029	1.11(1.00,1.24)	0.054	1.40(1.06,1.86)	0.017	0.87(0.51,1.49)	0.606	0.84(0.49,1.45)	0.531	1.50(1.63,1.95)	0.002	1.18(0.92,1.52)	0.193	1.16(0.90,1.50)	0.256	1.49(1.06,2.09)	0.022	0.87(0.61,2.26)	0.464	0.85(0.56,1.30)	0.466
	Working status
	Not working			1		1				1		1				1		1				1		1				1		1
	Working			0.56(0.26,1.24)	0.153	0.55(0.25,1.21)	0.137			0.92(0.75,1.12)	0.399	0.86(0.69,1.07)	0.176			1.87(1.21,2.88)	0.005	1.90(1.22,2.95)	0.004			1.78(1.35,2.33)	< 0.001	1.60(1.22,2.12)	0.001			1.26(0.92,1.73)	0.143	1.43(1.02,1.98)	0.035
	Mother's education
	Secondary or higher			1		1				1		1				1		1				1		1				1		1
	Primary			0.82(0.35,1.99)	0.679	0.91(0.36,2.30)	0.834			1.22(0.96,1.54)	0.107	1.21(0.96,1.53)	0.112			1.18(0.77,1.79)	0.453	1.18(0.81,1.72)	0.399			0.94(0.64,1.37)	0.742	0.90(0.61,1.32)	0.599			1.80(1.12,2.92)	0.016	1.68(1.07,2.63)	0.024
	No education			0.79(0.19,3.26)	0.745	0.88(0.20,3.86)	0.868			1.57(1.32,1.86)	< 0.001	1.60(1.35,1.91)	< 0.001			0.88(0.52,1.50)	0.638	0.96(0.58,1.57)	0.863			1.25(0.85,1.82)	0.252	1.20(0.81,1.78)	0.352			1.53(1.01,2.31)	0.044	1.63(1.07,2.50)	0.024
	Maternal age at child's birth
	Less than 20			1		1				1		1				1		1				1		1				1		1
	20-29			0.46(0.20,10.64)	0.629	0.38(0.02,8.40)	0.537			0.80(0.68,0.93)	0.005	0.88(0.76,1.02)	0.097			0.69(0.37,1.30)	0.25	0.76(0.44,1.31)	0.323			0.66(0.46,0.94)	0.021	0.70(0.48,1.00)	0.051			0.56(0.31,1.01)	0.056	0.62(0.34,1.14)	0.124
	30-39			1.45(0.54,39.08)	0.823	1.10(0.42,28.86)	0.953			0.86(0.50,1.50)	0.601	1.01(0.59,1.73)	0.979			0.57(0.28,1.17)	0.128	0.78(0.39,1.56)	0.49			0.69(0.33,1.41)	0.304	0.78(0.37,1.63)	0.504			0.56(0.26,1.24)	0.153	0.81(0.37,1.78)	0.603
	40+			0.21(0.00,13.05)	0.455	0.12(0.00,7.94)	0.316			0.82(0.43,1.56)	0.541	0.98(0.52,1.86)	0.957			0.62(0.14,2.68)	0.524	1.18(0.20,6.83)	0.851			1.06(0.25,4.54)	0.938	1.40(0.29,6.61)	0.675			0.25(0.08,0.73)	0.012	0.37(0.11,1.22)	0.103
	Mother's age
	15-24			1		1				1		1				1		1				1		1				1		1
	25-34			0.68(0.33,1.41)	0.303	0.71(0.32,1.56)	0.39			1.41(1.02,1.27)	0.016	1.01(0.91,1.13)	0.814			1.31(0.86,2.00)	0.21	1.12(0.73,1.71)	0.606			1.29(0.89,1.86)	0.182	1.15(0.79,1.68)	0.477			0.87(0.53,1.44)	0.594	0.72(0.43,1.22)	0.227
	35-49			0.25(0.63,0.99)	0.049	0.29(0.08,1.04)	0.058			1.12(0.68,1.85)	0.657	0.91(0.55,1.50)	0.71			1.97(0.95,4.12)	0.07	1.15(0.51,2.63)	0.734			0.79(0.34,1.81)	0.573	0.56(0.24,1.33)	0.19			1.28(0.63,2.61)	0.488	0.76(0.36,1.64)	0.487
	Mother's marital status
	Currently married			1		1				1		1				1		1				1		1				1		1
	Formerly married$			0.92(0.01,1.05)	0.055	0.12(0.01,1.27)	0.079			1.17(0.89,1.53)	0.264	1.12(0.85,1.46)	0.432			0.04(0.00,0.45)	0.01	0.05(0.01,0.55)	0.014			0.40(0.90,1.80)		0.39(0.07,2.14)	0.279			0.18(0.05,0.67)	0.011	0.12(0.02,0.56)	0.007
	Maternal height
	≥160 cm			1		1				1		1				1		1				1		1				1		1
	155-159			0.81(0.28,2.31)	0.695	0.83(0.31,2.24)	0.712			1.38(1.13,1.65)	0.001	1.36(1.12,1.66)	0.002			1.53(0.69,3.40)	0.297	1.43(0.63,3.28)	0.391			2.37(1.14,4.91)	0.02	2.37(1.14,4.94)	0.022			1.12(0.70,1.78)	0.643	1.07(0.67,1.72)	0.764
	150-154			3.21(1.43,7.20)	0.005	3.43(1.52,7.71)	0.003			2.04(1.73,2.40)	< 0.001	2.05(1.72,2.43)	< 0.001			1.34(0.65,2.77)	0.432	1.45(0.67,3.10)	0.343			3.25(1.66,6.35)	0.001	3.47(1.76,6.83)	< 0.001			1.77(1.10,2.87)	0.016	1.80(1.10,2.94)	0.018
	145-149			6.87(3.03,15.55)	< 0.001	7.19(3.28,15.77)	< 0.001			2.88(2.36,3.51)	< 0.001	2.87(2.35,3.50)	< 0.001			2.84(1.37,5.87)	0.005	3.11(1.44,6.72)	0.004			4.20(2.18,8.08)	< 0.001	4.79(2.47,9.30)	< 0.001			2.77(1.73,4.44)	< 0.001	2.78(1.67,4.62)	< 0.001
	<145 cm			7.93(2.62,23.96)	< 0.001	7.65(2.53,23.09)	< 0.001			3.70(2.91,4.71)	< 0.001	3.76(2.94,4.80)	< 0.001			6.12(2.61,14.32)	< 0.001	7.36(3.09,17.54)	< 0.001			10.25(4.78,21.97)	< 0.001	11.53(5.30,25.10)	< 0.001			3.86(1.89,7.88)	< 0.001	4.33(1.97,9.54)	< 0.001
	Maternal BMI (kg/m2)
	25+			1		1				1		1				1		1				1		1				1		1
	19-25			1.40(0.70,2.80)	0.345	1.33(0.65,2.71)	0.434			1.05(0.84,1.31)	0.68	1.08(0.88,1.34)	0.455			1.51(0.93,2.45)	0.093	1.53(0.96,2.45)	0.075			1.19(0.61,2.30)	0.607	1.18(0.61,2.27)	0.619			1.54(1.09,2.17)	0.015	1.57(1.09,2.25)	0.015
	<=18.5			0.96(0.38,2.42)	0.934	0.86(0.29,2.61)	0.793			1.31(1.08,1.59)	0.006	1.37(1.14,1.64)	0.001			0.99(0.43,2.26)	0.977	1.05(0.49,2.21)	0.905			1.79(0.84,3.81)	0.132	1.91(0.89,4.10)	0.095			1.85(1.00,3.41)	0.048	1.77(0.95,3.32)	0.072
	Combined birth rank and birth interval
	1st birth rank			1		1				1		1				1		1				1		1				1		1
	2nd/3rd birth rank, more than 2 years			1.09(0.41,2.89)	0.87	1.04(0.40,2.69)	0.938			1.15(1.04,1.27)	0.005	1.18(1.07,1.31)	0.001			1.59(0.62,2.74)	0.097	1.47(0.89,2.43)	0.135			1.09(0.75,1.59)	0.65	1.16(0.78,1.71)	0.464			1.23(0.84,1.81)	0.278	1.18(0.77,1.79)	0.453
	2nd/3rd birth rank, less than or equal 2			2.64(0.96,7.30)	0.061	2.56(0.99,6.64)	0.053			1.61(1.39,1.86)	< 0.001	1.65(1.42,1.93)	< 0.001			2.31(0.91,5.88)	0.079	2.14(0.94,4.88)	0.069			1.27(0.79,2.05)	0.317	1.34(0.81,2.20)	0.251			1.51(0.99,2.32)	0.057	1.53(0.97,2.42)	0.066
	4th birth rank, more than 2 yrs interval			1.07(0.21,5.44)	0.936	1.04(0.19,5.54)	0.964			1.30(1.09,1.56)	0.003	1.41(1.20,1.66)	< 0.001			2.42(1.01,5.81)	0.047	2.53(0.96,6.65)	0.06			1.57(0.85,2.90)	0.147	1.69(0.89,3.20)	0.107			1.54(0.87,2.75)	0.141	1.36(0.71,2.62)	0.351
	4th birth rank, less than or equal to 2			1.59(0.19,13.08)	0.665	1.03(0.10,10.24)	0.978			1.38(1.12,1.71)	0.003	1.44(1.16,1.78)	0.001			1.38(0.22,8.52)	0.726	1.54(0.28,8.45)	0.619			1.51(0.61,3.74)	0.368	1.86(0.74,4.67)	0.186			2.75(1.40,5.41)	0.004	2.67(1.26,5.66)	0.01
	Paternal occupation
	Non-agriculture			1		1				1		1				1		1				1		1				1		1
	Agriculture			0.77(0.41,1.47)	0.434	0.84(0.41,1.70)	0.621			1.23(1.05,1.45)	0.012	1.24(1.05,1.46)	0.01			0.64(0.39,1.04)	0.07	0.68(0.44,1.03)	0.072			0.76(0.52,1.13)	0.173	0.79(0.53,1.18)	0.251			1.02(0.71,1.47)	0.908	0.95(0.63,1.42)	0.803
	Not working			7.05(1.18,42.12)	0.032	5.99(1.28,27.90)	0.023			1.15(0.98,1.33)	0.08	1.12(0.96,1.30)	0.15			0.48(0.25,0.92)	0.028	0.40(1.91,0.85)	0.017			1.76(0.84,3.70)	0.135	1.85(0.78,4.38)	0.16			1.14(0.55,2.34)	0.719	1.43(0.71,2.90)	0.319
	Power over earnings (Woman has money autonomy)
	By Husband alone			1		1				1		1				1		1				1		1				1		1
	Woman alone or joint decision			2.50(1.11,5.65)	0.028	2.25(1.07,4.74)	0.032			1.23(0.98,1.53)	0.073	1.21(0.96,1.52)	0.103									1.36(0.91,2.03)	0.128	1.29(0.86,1.91)	0.215			1.07(0.71,1.63)	0.736	1.09(0.70,1.70)	0.709
	Power over Household decision making
	By Husband alone			1		1				1		1				1		1				1		1				1		1
	Woman alone or joint decision			1.16(0.16,8.42)	0.88	1.67(0.27,10.57)	0.582			0.97(0.75,1.24)	0.786	0.95(0.73,1.23)	0.688			0.39(0.20,0.74)	0.004	0.38(0.19,0.73)	0.004			0.60(0.35,1.04)	0.07	0.60(0.35,1.05)	0.072			0.83(0.51,1.35)	0.443	0.74(0.45,1.23)	0.252
	Woman has health care autonomy
	By Husband alone			1		1				1		1				1		1				1		1				1		1
	Woman alone or joint decision			0.87(0.32,2.31)	0.772	0.66(0.27,1.57)	0.341			0.86(0.66,1.12)	0.26	0.87(0.67,1.12)	0.282			1.21(0.77,1.89)	0.409	1.13(0.71,1.80)	0.616			1.32(0.85,2.06)	0.216	1.31(0.81,2.12)	0.266			1.03(0.60,1.77)	0.927	1.09(0.62,1.91)	0.769
	Pooled Household wealth index
	Richest			1		1				1		1				1		1				1		1				1		1
	Richer			1.27(0.45,3.57)	0.656	1.36(0.45,4.10)	0.581			0.99(0.78,1.25)	0.903	0.99(0.78,1.25)	0.908			0.81(0.41,1.58)	0.532	0.69(0.35,1.39)	0.3			1.31(0.81,2.13)	0.266	1.31(0.80,2.16)	0.282			1.04(0.63,1.72)	0.877	1.02(0.63,1.66)	0.924
	Middle			0.98(0.33,2.89)	0.971	1.04(0.32,3.33)	0.949			1.23(1.02,1.48)	0.029	1.22(1.01,1.47)	0.036			1.25(0.75,2.08)	0.391	1.16(0.68,1.99)	0.588			1.71(1.08,2.73)	0.023	1.72(1.08,2.74)	0.023			0.75(0.42,1.34)	0.329	0.77(0.43,1.37)	0.366
	Poorer			1.20(0.37,3.88)	0.756	1.28(0.37,4.43)	0.697			1.25(1.02,1.54)	0.035	1.24(1.00,1.53)	0.047			1.80(1.00,3.21)	0.048	1.63(0.91,2.91)	0.097			1.61(1.01,2.58)	0.047	1.73(1.08,2.75)	0.022			1.03(0.54,1.98)	0.932	0.93(0.49,1.77)	0.829
	Poorest			0.82(0.25,2.66)	0.739	0.78(0.21,2.83)	0.703			1.39(1.12,1.73)	0.003	1.39(1.11,1.74)	0.004			2.25(0.94,5.37)	0.067	1.96(0.76,5.05)	0.161			2.15(1.27,3.62)	0.004	2.49(1.41,4.39)	0.002			1.21(0.53,2.37)	0.762	1.07(0.48,2.37)	0.87
	Source of drinking water
	Not improved			1		1				1		1				1		1				1		1				1		1
	Improved			5.19(0.44,61.16)	0.19	6.17(0.41,93.62)	0.189			1.11(1.00,1.23)	0.051	1.06(0.95,1.19)	0.267			0.51(0.31,0.83)	0.006	0.39(0.22,0.71)	0.002			1.01(0.64,1.60)	0.95	0.97(0.60,1.57)	0.902			0.69(0.43,1.11)	0.131	0.65(0.39,1.08)	0.098
	Type of toilet facility
	Improved			1		1				1		1				1		1				1		1				1		1
	Unimproved			1.65(0.13,21.21)	0.701	1.49(0.09,24.75)	0.782			0.99(0.85,1.16)	0.922	1.01(0.87,1.18)	0.854			0.77(0.51,1.14)	0.188	0.81(0.54,1.22)	0.315			1.23(0.84,1.79)	0.287	1.29(0.87,1.90)	0.207			1.18(0.76,1.84)	0.461	1.29(0.80,2.09)	0.302
	Combined mode and place of delievery
	Caesarrean & Health Facility			1		1				1		1				1		1				1		1				1		1
	Vaginal & Health Facility			1.42(0.82,2.47)	0.212	1.48(0.83,2.61)	0.181			1.39(1.07,1.80)	0.013	1.37(1.07,1.76)	0.012			2.08(0.85,5.06)	0.107	2.08(0.91,4.77)	0.083			0.78(0.45,1.36)	0.385	0.77(0.45,1.32)	0.347			1.23(0.86,1.78)	0.252	1.14(0.77,1.69)	0.505
	Home			1.10(0.42,2.90)	0.839	1.34(0.45,4.04)	0.6			1.43(1.08,1.87)	0.011	1.42(1.09,1.85)	0.009			1.79(1.11,2.89)	0.018	1.77(1.10,2.85)	0.018			0.72(0.37,1.40)	0.333	0.68(0.35,1.32)	0.251			1.16(0.67,2.00)	0.587	1.04(0.59,1.83)	0.888
	Delivery Assistance
	Health professional			1		1				1		1				1		1				1		1				1		1
	Traditional birth attendant									0.99(0.90,1.09)	0.826	0.99(0.89,1.09)	0.814			0.23(0.70,0.76)	0.015	0.27(0.92,0.79)	0.017			1.27(0.67,2.44)	0.461	1.31(0.65,2.68)	0.451			0.78(0.50.1.19)	0.246	0.83(0.53,1.31)	0.425
	Other untrained&			1.45(0.63,3.33)	0.38	1.41(0.65,3.10)	0.386			1.05(0.94,1.17)	0.43	1.05(0.94,1.18)	0.409			0.84(0.55,1.28)	0.415	0.94(0.63,1.41)	0.767			1.14(0.69,1.86)	0.613	1.18(0.71,1.98)	0.519			1.47(0.71,3.02)	0.295	1.48(0.73,3.00)	0.282
	Antenatal clinic visits
	≥ 8			1		1				1		1				1		1				1		1				1		1
	4 to 7			1.38(0.58,3.31)	0.468	1.29(0.53,3.12)	0.575			1.09(0.91,1.32)	0.349	1.07(0.90,1.28)	0.423			1.69(0.42,6.80)	0.46	1.30(0.33,5.02)	0.707			2.06(0.80,5.32)	0.133	2.14(0.82,5.56)	0.119			1.40(0.69,2.85)	0.351	1.48(0.71,3.10)	0.294
	1 to 3			0.32(0.06,1.61)	0.165	0.29(0.05,1.51)	0.14			1.34(1.07,1.67)	0.011	1.35(1.08,1.67)	0.007			2.77(0.86,8.95)	0.089	2.35(0.72,7.64)	0.156			2.38(0.90,6.30)	0.08	2.59(0.97,6.92)	0.058			1.34(0.66,2.71)	0.415	1.32(0.61,2.82)	0.479
	None			0.99(0.46,2.12)	0.977	0.85(0.43,1.68)	0.644			1.32(1.14,1.52)	< 0.001	1.21(1.04,1.41)	0.012			2.94(8.77,9.87)	0.081	2.44(0.72,8.30)	0.152			3.74(1.45,9.69)	0.007	3.08(1.15,8.24)	0.025			1.68(0.83,3.38)	0.146	1.27(0.61,2.65)	0.517
	Media
	Reads newspaper
	Not all			1		1				1		1				1		1				1		1				1		1
	Yes++			0.68(0.36,1.27)	0.222	0.65(0.33,1.28)	0.21			1.16(0.98,1.39)	0.09	1.16(0.97,1.38)	0.095			0.65(0.32,1.31)	0.228	0.60(0.29,1.26)	0.181			0.99(0.60,1.66)	0.982	0.97(0.56,1.67)	0.91			0.91(0.60,1.37)	0.644	0.87(0.58,1.32)	0.522
	Listening radio
	Not all			1		1				1		1				1		1				1		1				1		1
	Yes++			1.12(0.58,2.12)	0.726	1.06(0.58,1.94)	0.844			1.15(0.90,1.46)	0.256	1.14(0.90,1.43)	0.28			0.39(0.15,0.96)	0.041	0.32(0.11,0.90)	0.03			0.89(0.64,1.23)	0.471	0.87(0.62,1.22)	0.409			1.77(1.05,3.01)	0.033	1.76(1.00,3.08)	0.048
	Watches television
	Not all			1		1				1		1				1		1				1		1				1		1
	Yes++			0.65(0.25,1.70)	0.381	0.63(0.23,1.71)	0.365			0.95(0.84,1.06)	0.336	0.92(0.82,1.03)	0.153			1.24(0.94,1.64)	0.125	1.12(0.82,1.55)	0.468			0.64(0.48,0.86)	0.004	0.61(0.44,0.84)	0.002			0.65(0.48,0.89)	0.007	0.59(0.42,0.82)	0.002
	Dietary diversity score
	< 4 food Inadequate					1						1						1						1						1
	4+ foods Adequate					1.33(0.56,3.15)	0.517					1.03(0.88,1.20)	0.734					0.80(0.43,1.48)	0.467					1.36(0.94,1.96)	0.1					0.76(0.47,1.23)	0.262
	Vitamin A supplement
	Yes					1						1						1						1						1
	No					1.56(0.75,3.24)	0.231					0.93(0.86,1.01)	0.088					0.98(0.69,1.38)	0.895					0.97(0.70,1.34)	0.866					1.28(0.88,1.86)	0.188
	Child's age in months
	0-23 months					1						1						1						1						1
	24-59 months					1.10(0.52,2.32)	0.804					1.40(1.25,1.56)	< 0.001					1.13(0.73,1.76)	0.583					2.14(1.48,3.08)	< 0.001					2.92(1.94,4.40)	< 0.001
	24 to 29
	30 to 35
	36 to 41
	42 to 47
	48 to 53
	54 to 59
	Sex of child
	Female					1						1						1						1						1
	Male					1.19(0.69,2.05)	0.541					1.04(0.96,1.14)	0.338					1.47(1.01,2.15)	0.044					0.99(0.75,1.32)	0.962					1.09(0.78,1.54)	0.606
	Vaccination
	No					1						1						1						1						1
	Yes**					0.88(0.48,1.61)	0.677					1.21(1.08,1.35)	0.001					3.34(1.81,6.15)	< 0.001					1.54(1.17,2.03)	0.002					1.37(0.96,1.97)	0.083
	Had diahrrea recently
	No					1						1						1						1						1
	Yes					2.60(1.05,6.45)	0.04					1.12(0.98,1.27)	0.086					1.68(0.91,3.13)	0.099					0.59(0.35,0.99)	0.047					1.45(1.05,2.00)	0.023
	Had fever in last two weeks
	No					1						1						1						1						1
	Yes					1.17(0.54,2.54)	0.696					1.06(0.95,1.18)	0.268					1.00(0.76,1.33)	0.979					1.39(1.07,1.79)	0.012					1.25(0.94,1.67)	0.123
	*Household Wealth Index is re-categorized, with Richest as the reference category;
	$= formerly in union/living with a man, never in union [includes married gauna];
	& - assistance from friends, relatives, neighbours, no one and others;
	++= less than once a week and at least once a week;
	**Yes if the child received a Bacillus Calmette–Guerin vaccination against tuberculosis; 3 doses of diptheria, pertussis, and tetanus vaccine; ≥3 doses of polio vaccine; and 1 dose of measles vaccine and No otherwise.
